# Supplementary material for: Prenatal and early postnatal periods differentially shape the maturation of human cortical microstructure and myelin
Source: PLoS Biol. 2026 Mar 26;24(3):e3003722. doi: 10.1371/journal.pbio.3003722 (PMC13046243; doi:10.1371/journal.pbio.3003722)
Supplement: S1 Data — (XLSX) [file pbio.3003722.s015.xlsx]

## Sheet: scatter_plots
age_variable	moment	eigenmode	correlation_r	permutation_p	perm_2.5	perm_97.5
PMA	CoG	2	-0.615079	0.0336	-0.599092	0.583432
PMA	CoG	3	0.464821	0.1042	-0.528371	0.50448
PMA	CoG	4	0.22585	0.3478	-0.411659	0.40452
PMA	variance	2	-0.162579	0.5064	-0.415807	0.422668
PMA	variance	3	-0.1884	0.3959	-0.385554	0.393294
PMA	variance	4	0.294391	0.1635	-0.391915	0.395396
GA	CoG	2	-0.617267	0.0332	-0.599985	0.583969
GA	CoG	3	0.463368	0.107	-0.528659	0.5051
GA	CoG	4	0.227254	0.3451	-0.412788	0.404926
GA	variance	2	-0.130408	0.6125	-0.420416	0.437643
GA	variance	3	-0.240643	0.2875	-0.385945	0.404948
GA	variance	4	0.297155	0.1622	-0.396631	0.401078
PNA	CoG	2	-0.677011	0.0055	-0.605022	0.582148
PNA	CoG	3	0.288619	0.402	-0.565785	0.502147
PNA	CoG	4	0.378562	0.1235	-0.493812	0.41724
PNA	variance	2	-0.469604	0.2352	-0.618064	0.63044
PNA	variance	3	0.567931	0.0436	-0.538428	0.574654
PNA	variance	4	0.270408	0.2961	-0.42887	0.460886

## Sheet: brain_maps
Parcel	t(CoG~PMA)	t(var~PMA)	t(CoG~GA)	t(var~GA)	t(CoG~PNA)	t(var~PNA)
1	NaN	NaN	NaN	NaN	NaN	NaN
3	-8.31125	16.1624	-8.24863	18.4571	-1.61745	-6.70552
4	-4.86645	13.5005	-4.78196	15.1881	0.488209	-7.5205
5	-7.12028	14.8107	-7.0492	16.7457	1.36419	-6.99733
6	9.58303	5.99987	9.61705	6.16324	4.68706	-8.01499
7	-8.22845	20.1698	-8.17047	23.0759	0.742591	-4.65138
8	-9.83607	21.7911	-9.79677	24.1926	-0.0131889	-2.4645
9	3.24889	12.202	3.28636	13.1269	2.18975	-5.88881
10	-4.12884	19.3105	-4.04573	21.2115	0.602694	-3.16932
11	8.89934	12.7676	8.89873	13.6761	3.77237	-5.2842
12	11.5904	-3.31129	11.5303	-3.56606	2.54241	-5.80251
13	9.07469	-7.54501	9.00886	-7.73418	1.56163	-6.0169
14	2.48874	4.42844	2.51026	4.3131	1.54136	-3.77967
15	0.423091	0.978525	0.402997	0.894114	-0.283567	-1.61177
16	NaN	NaN	NaN	NaN	NaN	NaN
17	NaN	NaN	NaN	NaN	NaN	NaN
18	NaN	NaN	NaN	NaN	NaN	NaN
19	1.09448	5.78134	1.15003	5.73639	1.70653	-4.48222
20	3.88103	-0.872538	3.84286	-0.964731	0.726695	-2.41171
21	NaN	NaN	NaN	NaN	NaN	NaN
22	NaN	NaN	NaN	NaN	NaN	NaN
23	NaN	NaN	NaN	NaN	NaN	NaN
24	NaN	NaN	NaN	NaN	NaN	NaN
25	NaN	NaN	NaN	NaN	NaN	NaN
26	NaN	NaN	NaN	NaN	NaN	NaN
27	NaN	NaN	NaN	NaN	NaN	NaN
28	10.1799	18.2248	10.3975	20.2558	7.13718	-4.31104
29	5.63662	16.366	5.73467	17.2512	4.17707	-2.28341
30	9.17615	0.506793	9.22156	0.263553	4.70768	-5.78236
31	2.63126	3.01241	2.63312	2.86477	1.16679	-9.27753
32	2.86959	-1.57221	2.79251	-2.09159	-0.779636	-9.8002
33	-7.66224	11.9153	-7.60489	13.3112	-1.6441	-8.1523
34	-2.76104	20.3631	-2.64758	23.3665	2.02851	-4.68184
35	-3.97427	20.1739	-3.84647	23.7	3.71848	-5.77571
36	5.14566	11.6063	5.14269	12.5854	2.12958	-6.7302
37	6.21234	19.2032	6.27672	20.9062	3.85443	-2.75851
38	13.6198	23.8078	13.6275	25.7617	5.89644	-0.214659
39	0.404888	12.058	0.462104	12.3154	1.47448	-2.15761
40	-5.45296	10.0799	-5.36314	10.1123	0.764701	-1.30671
41	-4.84343	6.82857	-4.81773	6.76948	-1.45896	-2.37458
42	9.93936	-6.87724	9.87519	-7.06195	1.81707	-5.76087
43	13.4767	15.902	13.4563	16.6814	5.29239	-2.19537
44	8.11182	17.5648	8.0895	17.8404	2.94579	1.38819
45	4.31551	15.3164	4.34894	15.7136	2.54315	-0.751751
46	NaN	NaN	NaN	NaN	NaN	NaN
48	-13.5636	19.0857	-13.5311	21.4295	-2.34025	-4.35603
49	-7.35287	13.8315	-7.27625	15.3858	-0.15864	-6.75514
50	-9.40284	16.823	-9.38621	19.3596	0.946592	-6.68995
51	-4.56059	9.83181	-4.48011	10.4716	0.381619	-6.85475
52	-10.3863	22.1411	-10.342	25.1629	-0.608968	-3.35871
53	-12.5487	24.3532	-12.5399	26.7221	-1.18424	-0.66598
54	-8.61726	16.0365	-8.55483	17.5783	0.0944009	-4.75581
55	-0.734987	21.993	-0.636743	24.4908	2.03596	-2.50871
56	5.59262	11.376	5.56529	12.0054	1.7372	-5.1888
57	7.9524	1.18502	7.91653	0.976922	2.51233	-5.09476
58	7.63693	-0.527195	7.58719	-0.60319	1.93261	-1.93934
59	1.18032	3.73166	1.22359	3.59643	1.47365	-5.10432
60	3.81978	4.47456	3.86245	4.3749	2.52392	-1.33934
61	NaN	NaN	NaN	NaN	NaN	NaN
62	NaN	NaN	NaN	NaN	NaN	NaN
63	NaN	NaN	NaN	NaN	NaN	NaN
64	-3.50773	5.23933	-3.46635	5.14055	-0.485969	-2.74826
65	2.83212	-2.69666	2.81977	-2.84422	0.92459	-4.02225
66	NaN	NaN	NaN	NaN	NaN	NaN
67	NaN	NaN	NaN	NaN	NaN	NaN
68	NaN	NaN	NaN	NaN	NaN	NaN
69	NaN	NaN	NaN	NaN	NaN	NaN
70	NaN	NaN	NaN	NaN	NaN	NaN
71	NaN	NaN	NaN	NaN	NaN	NaN
72	NaN	NaN	NaN	NaN	NaN	NaN
73	16.1184	19.3335	16.124	21.5363	6.88785	-3.85177
74	10.092	16.5963	10.0571	17.7364	3.45915	-3.03355
75	8.81248	1.82303	8.82881	1.60948	4.06535	-5.89854
76	-1.47451	6.62762	-1.51734	6.92887	-1.58288	-8.54281
77	4.5928	-0.17348	4.55555	-0.596604	1.04963	-9.48411
78	-10.1299	12.233	-10.0661	13.5538	-1.82027	-7.5188
79	-6.06943	19.5368	-5.99048	21.7168	2.56744	-3.64652
80	-0.613765	21.7038	-0.519048	25.2208	1.98588	-4.52771
81	1.19312	11.3453	1.26431	12.137	2.07943	-6.08913
82	1.46819	20.9427	1.63984	23.1755	4.1601	-2.72603
83	7.81682	24.9782	7.92994	27.4312	5.16914	-0.412142
84	-2.28688	6.466	-2.2055	6.42439	1.09894	-3.49218
85	-7.62945	9.91916	-7.57487	10.0407	-1.74641	-2.63775
86	-10.4692	11.6471	-10.4067	11.815	-2.18129	-1.6989
87	4.8111	-2.87676	4.83017	-3.24528	2.45919	-7.31713
88	9.78228	11.9683	9.76872	12.2112	3.86933	-2.11113
89	14.8162	16.9288	14.7619	17.1927	3.92045	1.08582
90	-0.125542	16.3537	-0.0509206	16.9261	1.6724	-0.965297
